# Supplementary material for: Origins of Susceptibility to Insect Herbivores in High-Yielding Hybrid and Inbred Rice Genotypes
Source: Insects. 2024 Aug 12;15(8):608. doi: 10.3390/insects15080608 (PMC11354228; doi:10.3390/insects15080608)
Supplement: Supplementary file 1 [file insects-15-00608-s001.zip]

Archive with 1 entries (1 files):
- insects-3110672-supplementary.pdf
